# Supplementary material for: Stimulatory Effects of Extracellular Vesicles Derived from Leuconostoc holzapfelii That Exists in Human Scalp on Hair Growth in Human Follicle Dermal Papilla Cells
Source: Curr Issues Mol Biol. 2022 Feb 10;44(2):845–66. doi: 10.3390/cimb44020058 (PMC8929027; doi:10.3390/cimb44020058)
Supplement: Supplementary file 1 [file cimb-44-00058-s001.zip]

Archive with 1 entries (1 files):
- cimb-1530104-supplementary Eng.pdf
